# Supplementary material for: Evaluating Knowledge of Human Microbiota among University Students in Jordan, an Online Cross-Sectional Survey
Source: Int J Environ Res Public Health. 2021 Dec 17;18(24):13324. doi: 10.3390/ijerph182413324 (PMC8708365; doi:10.3390/ijerph182413324)
Supplement: Supplementary file 1 [file ijerph-18-13324-s001.zip]

Archive with 1 entries (1 files):
- ijerph-1453715-supplementary.pdf
